# Supplementary material for: Genetic Diversity and Potential Virulence of Listeria monocytogenes Isolates Originating from Polish Artisanal Cheeses
Source: Foods. 2022 Sep 11;11(18):2805. doi: 10.3390/foods11182805 (PMC9497517; doi:10.3390/foods11182805)
Supplement: Supplementary file 1 [file foods-11-02805-s001.zip]

Archive with 1 entries (1 files):
- foods-1850081-supplementary-Figure S1.pdf
